# Supplementary material for: Perilipin Isoforms and PGC-1α Are Regulated Differentially in Rat Heart during Pregnancy-Induced Physiological Cardiac Hypertrophy
Source: Medicina (Kaunas). 2022 Oct 11;58(10):1433. doi: 10.3390/medicina58101433 (PMC9611277; doi:10.3390/medicina58101433)
Supplement: Supplementary file 1 [file medicina-58-01433-s001.zip]

Archive with 1 entries (1 files):
- medicina-1891233-supplementary.pdf
